# Supplementary material for: Machine Learning with Alpha Toxin Phenotype to Predict Clinical Outcome in Patients with Staphylococcus aureus Bloodstream Infection
Source: Toxins (Basel). 2023 Jun 27;15(7):417. doi: 10.3390/toxins15070417 (PMC10467129; doi:10.3390/toxins15070417)
Supplement: Supplementary file 1 [file toxins-15-00417-s001.zip]

Archive with 1 entries (1 files):
- toxins-2452944-supplementary.xlsx
