# Supplementary material for: Machine Learning with Alpha Toxin Phenotype to Predict Clinical Outcome in Patients with Staphylococcus aureus Bloodstream Infection
Source: Toxins (Basel). 2023 Jun 27;15(7):417. doi: 10.3390/toxins15070417 (PMC10467129; doi:10.3390/toxins15070417)
Supplement: Supplementary file 1 [file toxins-15-00417-s001.zip › toxins-2452944-supplementary.xlsx]

## Sheet: Sheet1
Isolate ID	Avg Hla Hemolytic Activity (HU/mL)				Average HU/mL
HH037	0				29.8993
HH049	0
HH150	0
HH155	0
LAC1139	0
LAC919	0
HH051	1.20541
HH196	1.21862
LAC1067	1.47
LAC1137	1.53692
LAC1095	1.9003
LAC1026	2.2534
HH149	2.45677
HH355	3.24375
LAC1131	3.60199
LAC1022	3.66
LAC1065	3.74655
HH187	3.94683
LAC1154	4.31684
HH092	4.72
LAC510	4.75
LAC940	4.84397
LAC663	5.07
LAC1064	5.25
LAC1017	5.34
LAC1025	5.82619
HH194	5.8517
LAC1123	5.93808
HH185	6.26883
LAC1169	6.64107
LAC633	6.7
HH270	7.35386
HH141	7.42125
LAC1140	7.55
LAC698	7.65
LAC1010	8
LAC1096	8.09323
HH253	8.30032
HH103	8.68347
LAC1012	9.41271
HH189	9.51265
LAC1110	9.64
HH356	9.64666
LAC1152	9.69
HH240	10.1499
LAC1117	10.25
HH036	10.41
LAC502	10.5
HH047	10.72
HH221	11.5105
HH140	11.77
LAC972	11.783
HH160	11.7966
HH131	11.8
LAC952	12.6101
HH230	12.6604
LAC1129	12.7193
LAC1122	12.99
LAC1103	13.0406
LAC1149	13.216
LAC1029	13.3096
HH162	13.335
HH419	13.35
LAC684	13.4
LAC1120	13.7
LAC1079	13.79
LAC1118	13.9
LAC1037	14.1876
HH252	14.3284
HH123	14.3635
LAC980	14.4421
LAC968	14.46
HH261	14.7375
LAC986	14.865
HH267	15.2614
HH359	15.9084
LAC953	16.3202
HH100	16.5879
LAC1063	16.75
HH233	16.9481
HH234	17.0951
HH227	17.17
HH125	17.6306
LAC475	17.65
HH153	17.8835
HH211	18.2937
LAC945	18.3264
HH260	18.4697
LAC997	18.6531
HH152	18.7124
HH032	18.785
LAC1070	18.98
HH258	18.9814
LAC1138	18.99
LAC973	19.0236
LAC993	19.7113
LAC942	19.9963
LAC1011	20.3874
HH147	20.7947
HH026	21.0082
LAC1006	21.4661
HH184	21.5198
HH031	21.53
LAC1094	21.59
HH171	21.84
HH209	22.3266
LAC1128	24.3969
LAC607	24.63
HH203	24.7028
HH166	24.92
LAC985	25.32
LAC1083	25.3476
HH243	25.66
LAC1159	25.92
HH197	26.2873
HH232	26.8703
HH265	27.6317
LAC943	27.74
LAC1114	29.0151
LAC1088	29.2
LAC1105	29.53
HH191	30.7963
HH112	30.8064
LAC699	30.96
LAC1003	32.2271
HH070	32.74
HH019	33.48
LAC1086	34.49
LAC971	34.5955
HH057	34.8814
HH161	36.235
HH110	36.5427
HH361	36.72
LAC1156	38.129
HH360	38.2936
HH169	38.72
HH159	39.521
HH094	40.6265
HH158	40.9455
HH059	41.5752
HH237	42.4843
LAC1027	43.592
HH098	43.9734
HH151	44.44
HH263	45.1377
LAC1050	46.1469
HH363	47.235
HH259	47.2727
HH130	48.1591
LAC1062	48.6878
LAC550	49.32
HH069	49.9443
HH264	50.6898
LAC1084	51.4
HH192	52.6493
HH182	52.8282
LAC1090	53.55
LAC1106	54.7504
LAC1018	56.39
HH409	56.94
HH178	58.792
LAC1113	59.4796
LAC843	61.125
LAC1258	61.38
HH086	62.1436
LAC1177	65.19
HH378	65.45
HH111	68.77
LAC1045	74.788
LAC1238	75.4
LAC787	76.43
HH035	81.52
HH201	81.6643
LAC1099	81.8426
LAC1251	82.63
LAC1019	87.1805
LAC1068	87.8351
HH154	87.92
LAC865	92.09
LAC1199	98.77
LAC1263	103.18
LAC1060	131.25
LAC947	138.7
HH186	190.225
HH236	191.168
